# Supplementary material for: Function of bidirectional sensitivity in the otolith organs established by transcription factor Emx2
Source: Nat Commun. 2022 Oct 24;13:6330. doi: 10.1038/s41467-022-33819-3 (PMC9592604; doi:10.1038/s41467-022-33819-3)
Supplement: Supplementary file 4 — Source Data [file 41467_2022_33819_MOESM4_ESM.xlsx]

## Sheet: Figure 3
Dye intensity data
		Control					Gfi1Cre;Emx2f/-
	region	Lateral region(Region1,4 and7)	region	Medial region (region2,3,5,6,8 and9)		region	Lateral region(Region1,4 and7)	region	Medial region (region2,3,5,6,8 and9)
	Region 1	0.722222	Region 2	0		Region 1	0.520737	Region 2	0.0681818
		0.551587		0			0.834101		0.322727
		0.806324		0.0156863			0.903382		0.252381
		0.843866		0			0.847716		0.73
	Region 4	0.870968	Region 3	0			0.315508		0.226316
		0.497854		0			0.969543		0.645
		0.668269		0.0314961		Region 4	0.88764	Region 3	0
		0.502283		0.0147059			0.834101		0
	Region 7	0.899194	Region 5	0.056			0.71161		0
		0.995633		0.0297872			0.748899		0.0305677
		0.694836		0.0809524			0.543147		0.0203046
		0.560606		0.0226244			0.854251		0.197183
			Region 6	0.0804598		Region 7	0.767932	Region 5	0.411111
				0.0126582			0.921659		0.222727
				0.198113			0.941176		0.107407
				0.0409091			0.934132		0.182609
			Region 8	0.188			0.746193		0.655
				0.4329			0.610487		0.164
				0.134884				Region 6	0.361868
				0.515					0
			Region 9	0					0.205534
				0					0.280543
				0.133663					0.206349
				0.108247					0.302789
								Region 8	0.2625
									0.404545
									0.378947
									0.605882
									0.645
									0.162963
								Region 9	0.0672646
									0.0239234
									0.026738
									0.420382
									0.195349
									0.127273

## Sheet: Figure 4
Dye intensity data
		Control					Sox2CreER;RosaEmx2 with Tmat E13.5					Sox2CreER;RosaEmx2 with Tmat E15.5
	region	Lateral region(Region1,2 and3)	region	Medial region (region2,3,5,6,8 and9)		region	Lateral region(Region1,2 and3)	region	Medial region (region2,3,5,6,8 and9)		region	Lateral region(Region1,2 and3)	region	Medial region (region2,3,5,6,8 and9)
	Region 1	0.722222	Region 2	0		Region 1	0.619529	Region 2	0.87		Region 1	0.56682	Region 2	0.245455
		0.551587		0			0.393939		0.06			0.515419		0
		0.806324		0.0156863			0.627451		0.219231			0.707865		0.477778
		0.843866		0			0.659933		0.376667			0.291139		0.35
	Region 4	0.870968	Region 3	0			0.629442		0.63		Region 4	0.235955	Region 3	0.177778
		0.497854		0		Region 4	0.635628	Region 3	0.205607			0.834008		0.203463
		0.668269		0.0314961			0.603239		0			0.414747		0.439024
		0.502283		0.0147059			0.947598		0.688716			0.242424		0.0041841
	Region 7	0.899194	Region 5	0.056			0.465438		0.045614		Region 7	0.433198	Region 5	0.166667
		0.995633		0.0297872			0.267857		0.128079			0.360324		0.336
		0.694836		0.0809524		Region 7	0.507246	Region 5	0.972			0.460829		0.281818
		0.560606		0.0226244			0.0456853		0.236			0.331984		0.256667
			Region 6	0.0804598			0.398104		0.409483				Region 6	0.00784314
				0.0126582			0.294416		0.2					0.347826
				0.198113			0.2		0.46696					0.220264
				0.0409091				Region 6	0.795539					0.0727273
			Region 8	0.188					0.0383142				Region 8	0.12
				0.4329					0.350649					0.888
				0.134884					0.338028					0.231818
				0.515					0.215859					0.256
			Region 9	0				Region 8	0.0714286				Region 9	0
				0					0.35					0.493151
				0.133663					0.140187					0.136929
				0.108247					0.265					0
									0.350962
								Region 9	0.288703
									0.0201005
									0.028169
									0.0666667
									0.140097

## Sheet: Figure 5
Dye intensity data
		Control					Gfi1Cre;RosaEmx2					PlpCreER;RosaEmx2
	region	Lateral region(Region1,2 and3)	region	Medial region (region2,3,5,6,8 and9)		region	Lateral region(Region1,2 and3)	region	Medial region (region2,3,5,6,8 and9)		region	Lateral region(Region1,2 and3)		Medial region (region2,3,5,6,8 and9)
	Region 1	0.722222	Region 2	0		Region 1	0.643519	Region 2	0.707763		Region 1	0.659664	Region 2	0.443983
		0.551587		0			0.619608		0.55814			0.879808		0
		0.806324		0.0156863			0.885845		0.806306			0.96679		0.116788
		0.843866		0			0.566802		0.3			0.832599		0.356522
	Region 4	0.870968	Region 3	0			0.798387		0.816733			0.684729		0.330097
		0.497854		0			0.860465		0.490421			0.764706		0.585062
		0.668269		0.0314961			0.1875		0.331754			0.56338		0.893519
		0.502283		0.0147059			0.372385		0.450413			0.70696		0.423913
	Region 7	0.899194	Region 5	0.056		Region 4	0.558394	Region 3	0.0776256			0.327362		0.35122
		0.995633		0.0297872			0.768559		0.15444			0.677778		0.032967
		0.694836		0.0809524			0.886555		0.0630631		Region 4	0.395257	Region 3	0.278008
		0.560606		0.0226244			0.384615		0.228			0.817352		0.563981
			Region 6	0.0804598			0.953271		0.52			0.599303		0.018315
				0.0126582			0.804979		0.346154			0.645756		0.0960699
				0.198113			0.277311		0.0189573			0.279167		0.0146341
				0.0409091			0.872807		0.439834			0.377682		0.580913
			Region 8	0.188		Region 7	0.288372	Region 5	0.411552			0.79646		0.390698
				0.4329			0.394191		0.75			0.834171		0.449275
				0.134884			0.576577		0.53527			0.373913		0.487805
				0.515			0.690821		0.401786			0.291139		0.320896
			Region 9	0			0.718894		0.847926		Region 7	0.752	Region 5	0.320312
				0			0.604762		0.155738			0.774336		0.292793
				0.133663			0.981132		0.356846			0.881279		0.351724
				0.108247			0.504673		0.350649			0.852679		0.478102
								Region 6	0.241877			0.128713		0.300412
									0.103004			0.735043		0.360169
									0.381743			0.54902		0.20524
									0.161435			0.781955		0.257426
									0.630631			0.643979		0.150215
									0.118852			0.519048		0.379167
									0.157676				Region 6	0.0272374
									0.406114					0.0135747
								Region 8	0.105505					0.214533
									0.471311					0.131868
									0.431111					0.00823045
									0.442857					0.514768
									0.936364					0.157205
									0.699531					0.293532
									0.4					0.811159
									0.207373					0.982979
								Region 9	0.262673				Region 8	0.454545
									0.0897959					0.240175
									0.315556					0.225225
									0.49763					0.334802
									0.533937					0.526829
									0.00462963					0.405063
									0.0976744					0.154589
									0.37788					0.472119
														0.123711
														0.408451
													Region 9	0.26087
														0.279476
														0.00904977
														0.0704846
														0.321951
														0.485232
														0.507246
														0
														0.271795
														0.333333

## Sheet: Figure 7
Behavior data
	Rotarod test										Balance Beam				Forced swim
	1st day			2nd day			3rd day				Control	Emx2 cKO	Tmie cKO		Control	Emx2 cKO	Tmie cKO
	Control	Emx2 cKO	Tmie cKO	Control	Emx2 cKO	Tmie cKO	Control	Emx2 cKO	Tmie cKO		10.045	5	8.72		5.66667	6.54	17.3333
	93.6	97	82.2	108.6	122	130.4	77.8	155	152		13.33	13.3333	8.585		15.4167	27.84	17.0833
	72	54.6667	69.8	111.6	61.6667	100.2	99.2	58.3333	110.8		6.135	9	9.34		1.33333	19.69	31
	83.6	54.6667	76.4	65.4	67	101.2	62	93.3333	79.5		5.925	6.66667	14.205		0.583333	27.53	24.525
	97.8	142	141.4	74.4	189.6	218.2	50.5	176	223.8		5.625	10	18.04		0.166667	27.06	27.5417
	51.8	95	55	68.8	100.4	74.5	105.5	113.8	97.4		6.15	14	5.72		0.5	33.34	16.825
	119.2	54.2	76.75	148	70.2	90	138	85.6	111.4		4.015	13.3333	11.43		0.916667	40.49	20.4167
	107.2	105.4	68.25	95.2	141.6	95.25	101.5	112	75		5.375	11.6667	8.25		1.41667	37.32	22.0583
	85.8	75.2	87.25	128.6	126	133.75	124	155.8	130.25		5.845	4	22.51		1.5	20.91	41.8083
	106.4	100	102	108.8	122.2	96.5	131.8	130	124.2		6.205	5.33333	19.6667		12.75	44.13	20.6667
	122.4	99	45.5	116.2	156.4	56.75	89.2	167.2	80.4		6.105	8.33333	26.3333		3.16667	5.39	13.1667
	126.8	59.2	88.75	128.2	83.4	109	119.8	126.6	94.75		14	5	10.3333		6	23.16	7.48333
	89	81	81.6667	151.25	89.2	90	115.8	105.2	127		20.6667	4.33333	11.3333		9.76	31.09	12.2333
	37.5	104.8	54	34.5	104.4	79.5	14.8	102.8	79.5		12.3333	4.66667	20.4		12.21	30.76	11.3333
	130	68.6		131.25	85.4		143	81			7.33333	4	14.79		16.24	34.93	25.35
	158	106.6		128	80.2		163.4	78.4			16.3333	4.66667	24.39		21.94	23.75	31.5333
	99.5	101.8		85.75	132		86.25	136.2			16.3333	22.06	20.5		13.6	21.61	28.2167
	105	100.2		107.75	145.2		133	121.4			7.33333	28.18	17.27		7.98	13.8167	3.21667
	103			80.5			104.6				8.66667	19.63	33.81		7.31	46.3333	35.4
	85			108.333			91.3333				11.3333	29.59	36.65		2.7	33.3	28.2833
	118.333			118			65				10.3333	21.1	47.69		10.37	33.55	22.3333
	91.8			108			131.6				22.3333	19.13			13.85	36.1833
	141.6			148.8			171.6				13.6667	14.23			14.21	35.6833
	144.6			197			193.6				7	9.83			19.22	36.6167
	109.6			114			127.6				6				20.8	37.8
	133.4			165.4			191.8				5				26.5
	124.4			197.6			185				5.33333				2.66667
	78.2			97.4			102.2				4.66667				23.1167
	64.6			90			96.6				6.66667				13.4833
	103.2			125.8			128.2				5.66667				12.3333
	117.6			186			158.8				4				3.86667
	82.6			98.8			112				4.66667				8.63333
	106.2			159.6			172.4				11				2.11667
											5.33333				3
											29.92				16.1667
											25.92				10.5333
											12.05				3.13333
											11.22				7.26667
											22.13				4.98333
											9.84				2.66667
											8.93
											25.19
											13.42
											12.77
											7.93
											16.84

## Sheet: Figure 8
VsEP data
	Amplitude										Threshold
	Average			Positive			Negative				Average			Positive			Negative
	Control	Emx2 cKO	Tmie cKO	Control	Emx2 cKO	Tmie cKO	Control	Emx2 cKO	Tmie cKO		Control	Emx2 cKO	Tmie cKO	Control	Emx2 cKO	Tmie cKO	Control	Emx2 cKO	Tmie cKO
	0.846862	0.718858	0.444357	0.803046	0.540894	0.628633	1.05053	0.871822	0.601567		-13.5	-13.5	-10.5	-16.5	-16.5	6	-4.5	-13.5	-10.5
	0.851949	0.747101	1.08347	0.449907	0.839059	0.667365	0.625617	0.846588	1.48033		-10.5	-4.5	-7.5	-10.5	6	-7.5	-10.5	-4.5	-13.5
	0.551496	0.587417	0.561636	0.396084	0	0.853407	1.1385	1.00434	0.53043		-4.5	-7.5	-13.5	-7.5	-1.5	-10.5	-4.5	-7.5	-13.5
	1.0716	1.13627	0.539248	0.610047	0.743796	0	0.936405	1.54342	0.877847		-10.5	-7.5	-10.5	-10.5	1.5	-10.5	-13.5	-7.5	-10.5
	0.677992	0.730629	1.21606	0.63904	0	0.667623	1.32276	1.02482	2.0075		-10.5	-10.5	-7.5	-13.5	-4.5	-7.5	-10.5	-10.5	-7.5
	0.81091	0.509339	0.291683	0.382906	0.582881	0.516554	1.14872	0.51046	0.292051		-13.5	-10.5	-7.5	-10.5	-10.5	-4.5	-13.5	-10.5	-7.5
	1.20617	0.676031	0	1.5273	0	0	1.3137	0.974973	0		-10.5	-7.5	-1.5	-10.5	-1.5	1.5	-13.5	-7.5	-1.5
	0.903178	1.10834	0	1.4402	0.477696	0	1.08407	1.86277	0		-10.5	-4.5	-7.5	-10.5	-4.5	6	-10.5	-7.5	-7.5
	1.00434	1.69	0.67	0.936638	0.9	0	1.05671	1.87	2.29		-7.5	-7.5	-7.5	-4.5	-7.5	-4.5	-7.5	-10.5	-1.5
	1.05539	0.53	1.29	0.914577	0.18	1.03	0.840122	0.71	1.83		-10.5	-10.5	-4.5	-7.5	-7.5	6	-10.5	-10.5	-4.5
	0.985522	0.93	1.22	0.844511	0.49	0.5	1.32022	1.45	2.41		-1.5	-7.5	-13.5		6	-10.5		-10.5	-13.5
	0.794881	0.92	0.58	1.31059	0.52	1.04	1.15221	1.33	0.25		-13.5	-4.5	-13.5	-7.5	-7.5	-7.5	-13.5	-10.5	-4.5
	1.42141	1.46	0.75	1.16554	0.16	0.46	0.648729	2.56	1.35		-7.5	-7.5	-13.5	-7.5	-7.5	-7.5	-10.5	-10.5	-10.5
	1.24866	1.52	0.8	1.64966	0.59	0.23	0.528296	2.12	1.9		-4.5	-3	-7.5	-4.5	-3	-4.5	-10.5	-7.5	-7.5
	1.00275	1.05	0.46	1.16759	0.12	0.25	1.05729	2.8	0.81		-7.5	-4.5	-7.5	-10.5	3	-4.5	-4.5	-10.5	-7.5
	1.41404	1.1	0.36	1.35046	0.57	0	2.0634	1.76	1.55		-7.5	-1.5	-10.5	-7.5	-4.5	-7.5	-10.5	-10.5	-10.5
	0.905964	1.2	0.29	0.832681	0.67	0.14	1.00401	1.9	0.84		-10.5	-13.5	-7.5	-7.5	-1.5	6	-7.5	-7.5	-4.5
	0.669389	0.99	0.7	0.833953	0.13	0.49	0.602939	1.69	1.4		-3	-10.5	-7.5	-3	-4.5	-4.5	-7.5	-10.5	6
	0.815317	1.39	1.27	0.90616	0.5	0.84	0.857455	3.35	2.72		-3	-10.5	-7.5	-3	-4.5	-4.5	-7.5	-4.5	6
	0.85	1.21	0.59	0.81	0.58	0.36	0.92	2.24	1.31		-7.5	-10.5	-4.5	-7.5	1.5	-7.5	-4.5	-4.5	-13.5
	2.22	0.39	0.92	2.58	0	0.21	3.4	0.96	1.77		-4.5	-10.5	-10.5	-3	-7.5	-7.5	-7.5	-7.5	-10.5
	1.01	0.57	0.8	0.86	0.37	0.43	1.3	0.86	1.37		-7.5	-7.5	-10.5	-4.5	-1.5	-4.5	-10.5	-7.5	-7.5
	2.22	0.35	0.67	1.54	0.22	0.66	2.83	1.26	1.26		-10.5	-10.5	-7.5	-4.5		-10.5	-7.5	-7.5	-10.5
	1.22	0.44	0.24	0.52	0.62	0.36	2.2	1.22	0.81		-7.5	-10.5	-13.5	-1.5	4.5	-4.5	-7.5	-1.5	-7.5
	2.5	1	0.34	1.68	0.55	0	3.02	1.54	1.53		-10.5		-4.5	-10.5		-7.5	-7.5		-7.5
	2.12	0.72	0.35	2.4	0.1	0.18	2.25	1.75	1.19		-7.5		-10.5	-7.5		-7.5	-7.5		-7.5
	1.69		0.48	0.92		0.52	2.69		1.11		-10.5		-7.5	-4.5		6	-10.5		-7.5
	0.85		0.59	0.37		0.23	1.79		1.21		-7.5		-10.5	-7.5		-10.5	-7.5		-10.5
	0.69		0.79	0.73		0.25	0.7		1.42		-7.5		-13.5	-7.5		-4.5	-7.5		-10.5
	0.73		0.54	1.05		0.67	1.42		1		-10.5		-4.5	-4.5		6	-10.5		-7.5
	1.61		0.44	0.91		0.3	2.75		1.54		-13.5		6	-4.5		6	-7.5		-13.5
	1.48		0.48	0.17		0.2	1.07		1		-10.5		6	-10.5		-1.5	-7.5		-7.5
	0.58		0.26	0.86		0	0.64		0.96		-4.5		-7.5	-4.5		-7.5	-7.5		-10.5
	0.504		0.7	0.49		0.25	0.74		1.63		-10.5		-10.5	-10.5		-7.5			-7.5
	0.63		0.5	0.55		0.07	0.48		0.68		-7.5		-10.5	-7.5		-4.5	-7.5		-7.5
	0.67		1.32	1		0.72	1.13		2.57		-13.5		-7.5	-10.5		-7.5	-7.5		-7.5
	0.9		0.85	0.67		0.59	0.88		1.3		-10.5		-7.5	-7.5		-10.5	-3		-13.5
	0.8			0.73			1.36				-7.5		-13.5	-7.5			-7.5
	0.83			0.78			1.79				-10.5			-7.5			-4.5
	1.2			0.58			0.66				-7.5			-7.5			-3
	0.57			0.1			1.53				-10.5			-7.5			-10.5
	0.77			0.46			0.39				-10.5			-7.5			-10.5
	0.57			0.46			0.7				-7.5			-7.5			-10.5
	0.48			0.73			1.68				-10.5			-7.5			-10.5
	0.83			1.12			2.04				-10.5			-7.5			-10.5
	1.57			0.3			1.23				-10.5			-10.5			-7.5
	0.62			0.69			1.29				-13.5			-13.5			-13.5
	0.94			1.21			1.19				-7.5			-7.5			-10.5
	0.95			0.54			1.06				-10.5			-7.5			-10.5
	0.74			1.68			1.48				-10.5			-7.5			-7.5
	1.38			1.56			1.32				-10.5			-10.5			-10.5
	1.59			0.44			0.79				-13.5			-13.5			-13.5
	0.78			1.33			0.98
	0.77			0.61			0.96
	1.1			1.36			1.35

## Sheet: Supplementary figure 3
Caspase-3 counting	E16.5 day			E17.5 day			E18.5 day
	Control	Emx2 KO		Control	Emx2 KO		Control	Emx2 KO
	1	5		1	4		1	2
	0	4		3	6		1	3
	2	3		2	3		1	3
	1	4		0	3		0	1
	1	3		3	4		1	5
		6		3	5		1	4
					7		2	3
					5		2	3
					7			6
					5			4
								4
								3

## Sheet: Supplementary figure5
Dye intensity data
	P0 data	Control					Gfi1Cre;Tmief/-					Emx2Cre;Tmief/-
	region	Lateral region(Region1,4 and7)	region	Medial region (region2,3,5,6,8 and9)			region	Lateral region(Region1,4 and7)	region	Medial region (region2,3,5,6,8 and9)		region	Lateral region(Region1,4 and7)	region	Medial region (region2,3,5,6,8 and9)
	Region 1	0.575682	Region 2	0.00249377			Region 1	0.454301	Region 2	0.0292553		Region 1	0.489362	Region 2	0
		0.713287		0				0.645646		0			0.847826		0.104167
		0.672897		0.125				0.75		0.00714286			0.793478		0.09375
	Region 4	0.852632	Region 3	0.0723192			Region 4	0.477654	Region 3	0		Region 4	0.848214	Region 3	0
		0.736		0				0.730263		0			1		0.145833
		0.737288		0				0.864407		0			1		0
	Region 7	0.975741	Region 5	0			Region 7	0.708333	Region 5	0.0911602		Region 7	1	Region 5	0
		0.7		0				0.736402		0			0.818966		0.0948276
		0.921569		0				0.990476		0			1		0.183673
			Region 6	0.00626305					Region 6	0				Region 6	0
				0						0					0
				0						0					0
			Region 8	0.0746667					Region 8	0.569966				Region 8	0.602151
				0.605263						0.0411523					0.446281
				0.415094						0.724771					0.336842
			Region 9	0.114667					Region 9	0				Region 9	0
				0						0					0
				0						0.0275229					0.0833333
	E16.5 data	Control					Gfi1Cre;Tmief/-					Emx2Cre;Tmief/-
	region	Lateral region(Region1,4 and7)	region	Medial region (region2,3,5,6,8 and9)			region	Lateral region(Region1,4 and7)	region	Medial region (region2,3,5,6,8 and9)		region	Lateral region(Region1,4 and7)	region	Medial region (region2,3,5,6,8 and9)
	Region 1	0.689394	Region 2	0			Region 1	0.344444	Region 2	0		Region 1	0.460465	Region 2	0
		0.6		0				0.944444		0.265957			0.373391		0
													0.826291		0.0230415
	Region 4	0.715596	Region 3	0			Region 4	0.43956	Region 3	0		Region 4	0.748988	Region 3	0
		0.681818		0				0.831683		0			0.313492		0.00420168
													0.569149		0
	Region 7	0.981308	Region 5	0			Region 7		Region 5	0		Region 7	0.849315	Region 5	0.14741
		0.754902		0				0.956522		0.0857143			0.618812		0.00390625
								0.866667					0.427861		0.0260417
			Region 6	0					Region 6	0				Region 6	0
				0						0.0857143					0
															0.00518135
			Region 8	0.0720721					Region 8	0.378378				Region 8	0.358744
				0						0.392405					0.183575
															0.190244
			Region 9	0.0535714					Region 9	0.0405405				Region 9	0
				0						0.025					0.00966184
															0

## Sheet: Supplementary figure6
	Open-field test
		Control	Emx2 cKO	Tmie cKO
		459.261	812.2	680.903
		1024.24	1717.76	1353.6
		1232.65	1459.72	679.898
		1393.15	1368.81	427.476
		1282.95	1547.76	1607.48
		648.515	1344.72	1531.79
		649.996	1708.85	1704.67
		500.601	1152.25	1814.15
		494.28	1017.81	1156.1
		1529.23	989.396	1473.81
		648.944	974.786	1548.41
		1496	977.774	1487.41
		1434.99	1120.21
			1015.72
			1150.65

## Sheet: Supplementary figure7
VORl cKO Averages							VORd cKO Averages							OKN cKO Averages
Frequency	0.2	0.4	0.8	1	2		Frequency	0.2	0.4	0.8	1	2		Frequency	0.2	0.4	0.8	1	2
Gain	1.04314	1.02036	1.02564	0.949727	1.03126		Gain	0.476826	0.599524	0.825524	0.900683	1.07471		Gain	-0.495433	-0.357374	-0.289433	-0.253297	-0.159657
Gain Stdev	0.120226	0.111175	0.0851811	0.0870779	0.052738		Gain Stdev	0.113651	0.105572	0.134501	0.0984384	0.126082		Gain Stdev	0.111999	0.0867148	0.0730241	0.0435147	0.169537
Phase	-0.606857	-1.48114	-3.66171	-5.14286	-10.5943		Phase	25.1177	22.0937	12.5074	10.9543	0.411429		Phase	-10.2754	-11.5817	-20.3246	-32.4	-63.6686
Phase Stdev	0.144931	0.124251	0.443354	0.951521	2.73845		Phase Stdev	6.11879	5.99512	1.78201	3.16484	4.68198		Phase Stdev	3.09341	3.52418	3.60425	8.96875	4.73702
Mice Tested:	7						Mice Tested:	7						Mice Tested:	7
VORl WT Averages							VORd WT Averages							OKN WT Averages
Frequency	0.2	0.4	0.8	1	2		Frequency	0.2	0.4	0.8	1	2		Frequency	0.2	0.4	0.8	1	2
Gain	1.0626	1.08018	1.13	1.0383	1.0357		Gain	0.492627	0.608003	0.795473	0.852955	1.07902		Gain	-0.401643	-0.320002	-0.231555	-0.22315	-0.22425
Gain Stdev	0.0746563	0.109718	0.0862775	0.0908876	0.152642		Gain Stdev	0.0757183	0.0530196	0.0751391	0.0979898	0.168716		Gain Stdev	0.0891293	0.0858301	0.0732289	0.0544577	0.0725651
Phase	-1.08	-1.08	-3.816	-5.94	-10.08		Phase	17.064	16.308	10.728	8.82	-1.08		Phase	-12.096	-16.164	-17.424	-27.45	-57.6
Phase Stdev	1.74887	1.84222	1.11232	1.33086	0.587878		Phase Stdev	10.4786	6.91837	2.41388	3.43418	4.09409		Phase Stdev	2.96281	1.97924	2.41531	10.7051	9.56995
Mice Tested:	4						Mice Tested:	4						Mice Tested:	4

## Sheet: Supplementary figure8
VORl cKO Averages							VORd cKO Averages							OKN cKO Averages
Frequency	0.2	0.4	0.8	1	2		Frequency	0.2	0.4	0.8	1	2		Frequency	0.2	0.4	0.8	1	2
Gain	0.940263	0.956019	0.960164	0.919832	0.940426		Gain	0.365826	0.589493	0.870146	0.894999	1.08572		Gain	-0.327711	-0.249457	-0.214599	-0.185218	-0.159822
Gain Stdev	0.227818	0.17627	0.167045	0.162143	0.159569		Gain Stdev	0.139435	0.147148	0.264331	0.216106	0.278669		Gain Stdev	-0.188762	-0.287375	-0.494436	-0.533426	-0.920573
Phase	-0.855	-1.836	-4.32	-5.625	-8.55		Phase	25.9817	19.8926	8.31086	11.0571	0.925714		Phase	-7.254	-11.034	-21.06	-35.595	-63.72
Phase Stdev	1.27028	1.41248	2.91273	1.70966	3.75974		Phase Stdev	8.34283	9.27224	4.9978	5.79631	3.21226		Phase Stdev	2.15442	3.15388	6.18733	11.5672	17.9402
Mice Tested:	8						Mice Tested:	7						Mice Tested:	8
VORl WT Averages							VORd WT Averages							OKN WT Averages
Frequency	0.2	0.4	0.8	1	2		Frequency	0.2	0.4	0.8	1	2		Frequency	0.2	0.4	0.8	1	2
Gain	1.03608	1.04107	1.14831	1.0012	0.983407		Gain	0.527663	0.678217	1.00347	1.02423	1.17148		Gain	-0.264697	-0.208573	-0.204697	-0.167467	-0.117703
Gain Stdev	0.177876	0.236	0.141479	0.275995	0.0439374		Gain Stdev	0.0520753	0.14465	0.317526	0.270696	0.376359		Gain Stdev	0.0766394	0.052489	0.0459094	0.0525617	0.0499729
Phase	0.24	1.152	-1.92	-3	-8.64		Phase	29.4	23.76	11.712	7.08	-2.64		Phase	-7.296	-8.688	-20.352	-26.52	-68.16
Phase Stdev	1.78748	2.77737	3.17236	5.2458	8.9928		Phase Stdev	10.2449	9.97661	3.21134	5.53433	5.86406		Phase Stdev	3.66092	3.75874	5.18667	2.90985	5.45175
Mice Tested:	3						Mice Tested:	3						Mice Tested:	3
